# Supplementary material for: Marine particle size-fractionation indicates organic matter is processed by differing microbial communities on depth-specific particles
Source: ISME Commun. 2024 Jul 12;4(1):ycae090. doi: 10.1093/ismeco/ycae090 (PMC11334337; doi:10.1093/ismeco/ycae090)
Supplement: Supplementary_table_1_ycae090 [file supplementary_table_1_ycae090.xlsx]

## Sheet: Sheet1
16S dataset	Parameter	p-value	R2
with cyanobacteria	Depth	< 0.001	0.12
with cyanobacteria	Size Fraction	< 0.001	0.15
with cyanobacteria	Cruise	< 0.001	0.06
cyanobacteria removed	Depth	< 0.001	0.12
cyanobacteria removed	Size Fraction	< 0.001	0.16
cyanobacteria removed	Cruise	< 0.001	0.06

## Sheet: Sheet2
Cruise	Date	Particle size class	Filter pore size (µm) & type	Prefilter pore size (µm) & type	Pump start time (local)	Pump end time (local)	TDR consensus depth (m)	Depth uncertainty (m)	Volume, mech FM (L)
AE2123	2021-11-10	0.2-1.2 µm	0.2 Supor	1.2 ME	17:30:00	20:30:00	232	11	159
AE2123	2021-11-10	1.2-5 µm	1.2 ME	5 PC	17:30:00	20:30:00	232	11	159
AE2123	2021-11-10	5-20 µm	5 PC	20 Nitex	17:30:00	20:30:00	232	11	159
AE2123	2021-11-10	>20 µm	20 Nitex	n/a	17:30:00	20:30:00	232	11	159
AE2123	2021-11-10	0.2-1.2 µm	0.2 Supor	1.2 ME	17:30:00	20:30:00	137	8	172
AE2123	2021-11-10	1.2-5 µm	1.2 ME	5 PC	17:30:00	20:30:00	137	8	172
AE2123	2021-11-10	5-20 µm	5 PC	20 Nitex	17:30:00	20:30:00	137	8	172
AE2123	2021-11-10	>20 µm	20 Nitex	n/a	17:30:00	20:30:00	137	8	172
AE2123	2021-11-10	0.2-1.2 µm	0.2 Supor	1.2 ME	17:30:00	20:30:00	48	3	196
AE2123	2021-11-10	1.2-5 µm	1.2 ME	5 PC	17:30:00	20:30:00	48	3	196
AE2123	2021-11-10	5-20 µm	5 PC	20 Nitex	17:30:00	20:30:00	48	3	196
AE2123	2021-11-10	>20 µm	20 Nitex	n/a	17:30:00	20:30:00	48	3	196
AE2123	2021-11-11	0.2-1.2 µm	0.2 Supor	1.2 ME	08:30:00	11:40:00	217	2	222
AE2123	2021-11-11	1.2-5 µm	1.2 ME	5 PC	08:30:00	11:40:00	217	2	222
AE2123	2021-11-11	5-20 µm	5 PC	20 Nitex	08:30:00	11:40:00	217	2	222
AE2123	2021-11-11	>20 µm	20 Nitex	n/a	08:30:00	11:40:00	217	2	222
AE2123	2021-11-11	0.2-1.2 µm	0.2 Supor	1.2 ME	08:30:00	11:40:00	113	2	156
AE2123	2021-11-11	1.2-5 µm	1.2 ME	5 PC	08:30:00	11:40:00	113	2	156
AE2123	2021-11-11	5-20 µm	5 PC	20 Nitex	08:30:00	11:40:00	113	2	156
AE2123	2021-11-11	>20 µm	20 Nitex	n/a	08:30:00	11:40:00	113	2	156
AE2123	2021-11-11	0.2-1.2 µm	0.2 Supor	1.2 ME	08:30:00	11:40:00	18	1	180
AE2123	2021-11-11	1.2-5 µm	1.2 ME	5 PC	08:30:00	11:40:00	18	1	180
AE2123	2021-11-11	5-20 µm	5 PC	20 Nitex	08:30:00	11:40:00	18	1	180
AE2123	2021-11-11	>20 µm	20 Nitex	n/a	08:30:00	11:40:00	18	1	180
AE2123	2021-11-12	0.2-1.2 µm	0.2 Supor	1.2 ME	02:45:00	05:30:00	204	6	139
AE2123	2021-11-12	1.2-5 µm	1.2 ME	5 PC	02:45:00	05:30:00	204	6	139
AE2123	2021-11-12	5-20 µm	5 PC	20 Nitex	02:45:00	05:30:00	204	6	139
AE2123	2021-11-12	>20 µm	20 Nitex	n/a	02:45:00	05:30:00	204	6	139
AE2123	2021-11-12	0.2-1.2 µm	0.2 Supor	1.2 ME	02:45:00	05:30:00	106	3	154
AE2123	2021-11-12	1.2-5 µm	1.2 ME	5 PC	02:45:00	05:30:00	106	3	154
AE2123	2021-11-12	5-20 µm	5 PC	20 Nitex	02:45:00	05:30:00	106	3	154
AE2123	2021-11-12	>20 µm	20 Nitex	n/a	02:45:00	05:30:00	106	3	154
AE2123	2021-11-12	0.2-1.2 µm	0.2 Supor	1.2 ME	02:45:00	05:30:00	12	1	160
AE2123	2021-11-12	1.2-5 µm	1.2 ME	5 PC	02:45:00	05:30:00	12	1	160
AE2123	2021-11-12	5-20 µm	5 PC	20 Nitex	02:45:00	05:30:00	12	1	160
AE2123	2021-11-12	>20 µm	20 Nitex	n/a	02:45:00	05:30:00	12	1	160
AE2123	2021-11-13	0.2-1.2 µm	0.2 Supor	1.2 ME	00:30:00	04:30:00	492	11	195
AE2123	2021-11-13	1.2-5 µm	1.2 ME	5 PC	00:30:00	04:30:00	492	11	195
AE2123	2021-11-13	5-20 µm	5 PC	20 Nitex	00:30:00	04:30:00	492	11	195
AE2123	2021-11-13	>20 µm	20 Nitex	n/a	00:30:00	04:30:00	492	11	195
AE2123	2021-11-13	0.2-1.2 µm	0.2 Supor	1.2 ME	00:30:00	04:30:00	297	8	198
AE2123	2021-11-13	1.2-5 µm	1.2 ME	5 PC	00:30:00	04:30:00	297	8	198
AE2123	2021-11-13	5-20 µm	5 PC	20 Nitex	00:30:00	04:30:00	297	8	198
AE2123	2021-11-13	>20 µm	20 Nitex	n/a	00:30:00	04:30:00	297	8	198
AE2123	2021-11-13	0.2-1.2 µm	0.2 Supor	1.2 ME	00:30:00	04:30:00	89	3	204
AE2123	2021-11-13	1.2-5 µm	1.2 ME	5 PC	00:30:00	04:30:00	89	3	204
AE2123	2021-11-13	5-20 µm	5 PC	20 Nitex	00:30:00	04:30:00	89	3	204
AE2123	2021-11-13	>20 µm	20 Nitex	n/a	00:30:00	04:30:00	89	3	204
AE2114	2021-08-05	0.2-1.2 µm	0.2 Supor	1.2 ME	16:05:00	18:05:00	189	3	86
AE2114	2021-08-05	1.2-5 µm	1.2 ME	5 PC	16:05:00	18:05:00	189	3	86
AE2114	2021-08-05	5-20 µm	5 PC	20 Nitex	16:05:00	18:05:00	189	3	86
AE2114	2021-08-05	>20 µm	20 Nitex	n/a	16:05:00	18:05:00	189	3	86
AE2114	2021-08-05	0.2-1.2 µm	0.2 Supor	1.2 ME	16:05:00	17:20:00	138	3	47
AE2114	2021-08-05	1.2-5 µm	1.2 ME	5 PC	16:05:00	17:20:00	138	3	47
AE2114	2021-08-05	5-20 µm	5 PC	20 Nitex	16:05:00	17:20:00	138	3	47
AE2114	2021-08-05	>20 µm	20 Nitex	n/a	16:05:00	17:20:00	138	3	47
AE2114	2021-08-05	0.2-1.2 µm	0.2 Supor	1.2 ME	16:05:00	18:05:00	11	1	103
AE2114	2021-08-05	1.2-5 µm	1.2 ME	5 PC	16:05:00	18:05:00	11	1	103
AE2114	2021-08-05	5-20 µm	5 PC	20 Nitex	16:05:00	18:05:00	11	1	103
AE2114	2021-08-05	>20 µm	20 Nitex	n/a	16:05:00	18:05:00	11	1	103
AE2114	2021-08-06	0.2-1.2 µm	0.2 Supor	1.2 ME	08:25:00	08:25:00	150	2	119
AE2114	2021-08-06	1.2-5 µm	1.2 ME	5 PC	08:25:00	08:25:00	150	2	119
AE2114	2021-08-06	5-20 µm	5 PC	20 Nitex	08:25:00	08:25:00	150	2	119
AE2114	2021-08-06	>20 µm	20 Nitex	n/a	08:25:00	08:25:00	150	2	119
AE2114	2021-08-06	0.2-1.2 µm	0.2 Supor	1.2 ME	08:25:00	11:10:00	121	2	127
AE2114	2021-08-06	1.2-5 µm	1.2 ME	5 PC	08:25:00	11:10:00	121	2	127
AE2114	2021-08-06	5-20 µm	5 PC	20 Nitex	08:25:00	11:10:00	121	2	127
AE2114	2021-08-06	>20 µm	20 Nitex	n/a	08:25:00	11:10:00	121	2	127
AE2114	2021-08-06	0.2-1.2 µm	0.2 Supor	1.2 ME	08:25:00	11:10:00	54	1	149
AE2114	2021-08-06	1.2-5 µm	1.2 ME	5 PC	08:25:00	11:10:00	54	1	149
AE2114	2021-08-06	5-20 µm	5 PC	20 Nitex	08:25:00	11:10:00	54	1	149
AE2114	2021-08-06	>20 µm	20 Nitex	n/a	08:25:00	11:10:00	54	1	149
AE2114	2021-08-07	0.2-1.2 µm	0.2 Supor	1.2 ME	03:25:00	05:55:00	191	2	100
AE2114	2021-08-07	1.2-5 µm	1.2 ME	5 PC	03:25:00	05:55:00	191	2	100
AE2114	2021-08-07	5-20 µm	5 PC	20 Nitex	03:25:00	05:55:00	191	2	100
AE2114	2021-08-07	>20 µm	20 Nitex	n/a	03:25:00	05:55:00	191	2	100
AE2114	2021-08-07	0.2-1.2 µm	0.2 Supor	1.2 ME	03:25:00	05:55:00	136	1	108
AE2114	2021-08-07	1.2-5 µm	1.2 ME	5 PC	03:25:00	05:55:00	136	1	108
AE2114	2021-08-07	5-20 µm	5 PC	20 Nitex	03:25:00	05:55:00	136	1	108
AE2114	2021-08-07	>20 µm	20 Nitex	n/a	03:25:00	05:55:00	136	1	108
AE2114	2021-08-07	0.2-1.2 µm	0.2 Supor	1.2 ME	03:25:00	05:55:00	12	0	124
AE2114	2021-08-07	1.2-5 µm	1.2 ME	5 PC	03:25:00	05:55:00	12	0	124
AE2114	2021-08-07	5-20 µm	5 PC	20 Nitex	03:25:00	05:55:00	12	0	124
AE2114	2021-08-07	>20 µm	20 Nitex	n/a	03:25:00	05:55:00	12	0	124
AE2114	2021-08-08	0.2-1.2 µm	0.2 Supor	1.2 ME	03:20:00	06:20:00	483	7	116
AE2114	2021-08-08	1.2-5 µm	1.2 ME	5 PC	03:20:00	06:20:00	483	7	116
AE2114	2021-08-08	5-20 µm	5 PC	20 Nitex	03:20:00	06:20:00	483	7	116
AE2114	2021-08-08	>20 µm	20 Nitex	n/a	03:20:00	06:20:00	483	7	116
AE2114	2021-08-08	0.2-1.2 µm	0.2 Supor	1.2 ME	03:20:00	06:20:00	287	5	118
AE2114	2021-08-08	1.2-5 µm	1.2 ME	5 PC	03:20:00	06:20:00	287	5	118
AE2114	2021-08-08	5-20 µm	5 PC	20 Nitex	03:20:00	06:20:00	287	5	118
AE2114	2021-08-08	>20 µm	20 Nitex	n/a	03:20:00	06:20:00	287	5	118
AE2114	2021-08-08	0.2-1.2 µm	0.2 Supor	1.2 ME	03:20:00	06:20:00	240	4	140
AE2114	2021-08-08	1.2-5 µm	1.2 ME	5 PC	03:20:00	06:20:00	240	4	140
AE2114	2021-08-08	5-20 µm	5 PC	20 Nitex	03:20:00	06:20:00	240	4	140
AE2114	2021-08-08	>20 µm	20 Nitex	n/a	03:20:00	06:20:00	240	4	140
AE1916	2019-07-08	0.2-1.2 µm	0.2 Supor	1.2 ME	14:55:00	17:10:00	90	5	121
AE1916	2019-07-08	1.2-5 µm	1.2 ME	5 PC	14:55:00	17:10:00	90	5	121
AE1916	2019-07-08	5-20 µm	5 PC	20 Nitex	14:55:00	17:10:00	90	5	121
AE1916	2019-07-08	>20 µm	20 Nitex	n/a	14:55:00	17:10:00	90	5	121
AE1916	2019-07-08	0.2-1.2 µm	0.2 Supor	1.2 ME	14:55:00	17:10:00	72	5	77
AE1916	2019-07-08	1.2-5 µm	1.2 ME	5 PC	14:55:00	17:10:00	72	5	77
AE1916	2019-07-08	5-20 µm	5 PC	20 Nitex	14:55:00	17:10:00	72	5	77
AE1916	2019-07-08	>20 µm	20 Nitex	n/a	14:55:00	17:10:00	72	5	77
AE1916	2019-07-08	0.2-1.2 µm	0.2 Supor	1.2 ME	14:55:00	17:10:00	11	1	140
AE1916	2019-07-08	1.2-5 µm	1.2 ME	5 PC	14:55:00	17:10:00	11	1	140
AE1916	2019-07-08	5-20 µm	5 PC	20 Nitex	14:55:00	17:10:00	11	1	140
AE1916	2019-07-08	>20 µm	20 Nitex	n/a	14:55:00	17:10:00	11	1	140
AE1916	2019-07-09	0.2-1.2 µm	0.2 Supor	1.2 ME	02:30:00	05:30:00	223	14	162
AE1916	2019-07-09	1.2-5 µm	1.2 ME	5 PC	02:30:00	05:30:00	223	14	162
AE1916	2019-07-09	5-20 µm	5 PC	20 Nitex	02:30:00	05:30:00	223	14	162
AE1916	2019-07-09	>20 µm	20 Nitex	n/a	02:30:00	05:30:00	223	14	162
AE1916	2019-07-09	0.2-1.2 µm	0.2 Supor	1.2 ME	02:30:00	05:30:00	101	7	90
AE1916	2019-07-09	1.2-5 µm	1.2 ME	5 PC	02:30:00	05:30:00	101	7	90
AE1916	2019-07-09	5-20 µm	5 PC	20 Nitex	02:30:00	05:30:00	101	7	90
AE1916	2019-07-09	>20 µm	20 Nitex	n/a	02:30:00	05:30:00	101	7	90
AE1916	2019-07-09	0.2-1.2 µm	0.2 Supor	1.2 ME	02:30:00	05:30:00	23	2	176
AE1916	2019-07-09	1.2-5 µm	1.2 ME	5 PC	02:30:00	05:30:00	23	2	176
AE1916	2019-07-09	5-20 µm	5 PC	20 Nitex	02:30:00	05:30:00	23	2	176
AE1916	2019-07-09	>20 µm	20 Nitex	n/a	02:30:00	05:30:00	23	2	176
AE1916	2019-07-09	0.2-1.2 µm	0.2 Supor	1.2 ME	19:40:00	22:20:00	235	24	146
AE1916	2019-07-09	1.2-5 µm	1.2 ME	5 PC	19:40:00	22:20:00	235	24	146
AE1916	2019-07-09	5-20 µm	5 PC	20 Nitex	19:40:00	22:20:00	235	24	146
AE1916	2019-07-09	>20 µm	20 Nitex	n/a	19:40:00	22:20:00	235	24	146
AE1916	2019-07-09	0.2-1.2 µm	0.2 Supor	1.2 ME	19:40:00	22:20:00	125	17	72
AE1916	2019-07-09	1.2-5 µm	1.2 ME	5 PC	19:40:00	22:20:00	125	17	72
AE1916	2019-07-09	5-20 µm	5 PC	20 Nitex	19:40:00	22:20:00	125	17	72
AE1916	2019-07-09	>20 µm	20 Nitex	n/a	19:40:00	22:20:00	125	17	72
AE1916	2019-07-09	0.2-1.2 µm	0.2 Supor	1.2 ME	19:40:00	22:20:00	43	5	158
AE1916	2019-07-09	1.2-5 µm	1.2 ME	5 PC	19:40:00	22:20:00	43	5	158
AE1916	2019-07-09	5-20 µm	5 PC	20 Nitex	19:40:00	22:20:00	43	5	158
AE1916	2019-07-09	>20 µm	20 Nitex	n/a	19:40:00	22:20:00	43	5	158
AE1916	2019-07-10	0.2-1.2 µm	0.2 Supor	1.2 ME	10:50:00	14:20:00	230	8	171
AE1916	2019-07-10	1.2-5 µm	1.2 ME	5 PC	10:50:00	14:20:00	230	8	171
AE1916	2019-07-10	5-20 µm	5 PC	20 Nitex	10:50:00	14:20:00	230	8	171
AE1916	2019-07-10	>20 µm	20 Nitex	n/a	10:50:00	14:20:00	230	8	171
AE1916	2019-07-10	0.2-1.2 µm	0.2 Supor	1.2 ME	10:50:00	13:20:00	106	4	79
AE1916	2019-07-10	1.2-5 µm	1.2 ME	5 PC	10:50:00	13:20:00	106	4	79
AE1916	2019-07-10	5-20 µm	5 PC	20 Nitex	10:50:00	13:20:00	106	4	79
AE1916	2019-07-10	>20 µm	20 Nitex	n/a	10:50:00	13:20:00	106	4	79
AE1916	2019-07-10	0.2-1.2 µm	0.2 Supor	1.2 ME	10:50:00	14:20:00	25	1	185
AE1916	2019-07-10	1.2-5 µm	1.2 ME	5 PC	10:50:00	14:20:00	25	1	185
AE1916	2019-07-10	5-20 µm	5 PC	20 Nitex	10:50:00	14:20:00	25	1	185
AE1916	2019-07-10	>20 µm	20 Nitex	n/a	10:50:00	14:20:00	25	1	185
AE1916	2019-07-11	0.2-1.2 µm	0.2 Supor	1.2 ME	01:40:00	05:30:00	485	5	175
AE1916	2019-07-11	1.2-5 µm	1.2 ME	5 PC	01:40:00	05:30:00	485	5	175
AE1916	2019-07-11	5-20 µm	5 PC	20 Nitex	01:40:00	05:30:00	485	5	175
AE1916	2019-07-11	>20 µm	20 Nitex	n/a	01:40:00	05:30:00	485	5	175
AE1916	2019-07-11	0.2-1.2 µm	0.2 Supor	1.2 ME	01:40:00	05:30:00	332	4	114
AE1916	2019-07-11	1.2-5 µm	1.2 ME	5 PC	01:40:00	05:30:00	332	4	114
AE1916	2019-07-11	5-20 µm	5 PC	20 Nitex	01:40:00	05:30:00	332	4	114
AE1916	2019-07-11	>20 µm	20 Nitex	n/a	01:40:00	05:30:00	332	4	114
AE1916	2019-07-11	0.2-1.2 µm	0.2 Supor	1.2 ME	01:40:00	05:30:00	186	3	221
AE1916	2019-07-11	1.2-5 µm	1.2 ME	5 PC	01:40:00	05:30:00	186	3	221
AE1916	2019-07-11	5-20 µm	5 PC	20 Nitex	01:40:00	05:30:00	186	3	221
AE1916	2019-07-11	>20 µm	20 Nitex	n/a	01:40:00	05:30:00	186	3	221
AE1819	2018-07-03	0.2-1.2 µm	0.2 Supor	1.2 ME	17:25:00	18:40:00	79	136	121
AE1819	2018-07-03	1.2-5 µm	1.2 ME	5 PC	17:25:00	18:40:00	79	136	121
AE1819	2018-07-03	5-20 µm	5 PC	20 Nitex	17:25:00	18:40:00	79	136	121
AE1819	2018-07-03	>20 µm	20 Nitex	n/a	17:25:00	18:40:00	79	136	121
AE1819	2018-07-03	0.2-1.2 µm	0.2 Supor	1.2 ME	17:25:00	18:40:00	31	n/a	74
AE1819	2018-07-03	1.2-5 µm	1.2 ME	5 PC	17:25:00	18:40:00	31	n/a	74
AE1819	2018-07-03	5-20 µm	5 PC	20 Nitex	17:25:00	18:40:00	31	n/a	74
AE1819	2018-07-03	>20 µm	20 Nitex	n/a	17:25:00	18:40:00	31	n/a	74
AE1819	2018-07-03	0.2-1.2 µm	0.2 Supor	1.2 ME	17:35:00	18:40:00	6	n/a	54
AE1819	2018-07-03	1.2-5 µm	1.2 ME	5 PC	17:35:00	18:40:00	6	n/a	54
AE1819	2018-07-03	5-20 µm	5 PC	20 Nitex	17:35:00	18:40:00	6	n/a	54
AE1819	2018-07-03	>20 µm	20 Nitex	n/a	17:35:00	18:40:00	6	n/a	54
AE1819	2018-07-04	0.2-1.2 µm	0.2 Supor	1.2 ME	17:20:00	20:20:00	203	407	367
AE1819	2018-07-04	1.2-5 µm	1.2 ME	5 PC	17:20:00	20:20:00	203	407	367
AE1819	2018-07-04	5-20 µm	5 PC	20 Nitex	17:20:00	20:20:00	203	407	367
AE1819	2018-07-04	>20 µm	20 Nitex	n/a	17:20:00	20:20:00	203	407	367
AE1819	2018-07-04	0.2-1.2 µm	0.2 Supor	1.2 ME	17:20:00	20:20:00	152	n/a	161
AE1819	2018-07-04	1.2-5 µm	1.2 ME	5 PC	17:20:00	20:20:00	152	n/a	161
AE1819	2018-07-04	5-20 µm	5 PC	20 Nitex	17:20:00	20:20:00	152	n/a	161
AE1819	2018-07-04	>20 µm	20 Nitex	n/a	17:20:00	20:20:00	152	n/a	161
AE1819	2018-07-04	0.2-1.2 µm	0.2 Supor	1.2 ME	17:20:00	20:20:00	112	n/a	151
AE1819	2018-07-04	1.2-5 µm	1.2 ME	5 PC	17:20:00	20:20:00	112	n/a	151
AE1819	2018-07-04	5-20 µm	5 PC	20 Nitex	17:20:00	20:20:00	112	n/a	151
AE1819	2018-07-04	>20 µm	20 Nitex	n/a	17:20:00	20:20:00	112	n/a	151
AE1819	2018-07-05	0.2-1.2 µm	0.2 Supor	1.2 ME	08:15:00	10:15:00	175	258	237
AE1819	2018-07-05	1.2-5 µm	1.2 ME	5 PC	08:15:00	10:15:00	175	258	237
AE1819	2018-07-05	5-20 µm	5 PC	20 Nitex	08:15:00	10:15:00	175	258	237
AE1819	2018-07-05	>20 µm	20 Nitex	n/a	08:15:00	10:15:00	175	258	237
AE1819	2018-07-05	0.2-1.2 µm	0.2 Supor	1.2 ME	08:15:00	10:15:00	127	n/a	106
AE1819	2018-07-05	1.2-5 µm	1.2 ME	5 PC	08:15:00	10:15:00	127	n/a	106
AE1819	2018-07-05	5-20 µm	5 PC	20 Nitex	08:15:00	10:15:00	127	n/a	106
AE1819	2018-07-05	>20 µm	20 Nitex	n/a	08:15:00	10:15:00	127	n/a	106
AE1819	2018-07-05	0.2-1.2 µm	0.2 Supor	1.2 ME	08:15:00	10:15:00	87	n/a	114
AE1819	2018-07-05	1.2-5 µm	1.2 ME	5 PC	08:15:00	10:15:00	87	n/a	114
AE1819	2018-07-05	5-20 µm	5 PC	20 Nitex	08:15:00	10:15:00	87	n/a	114
AE1819	2018-07-05	>20 µm	20 Nitex	n/a	08:15:00	10:15:00	87	n/a	114
AE1819	2018-07-05	0.2-1.2 µm	0.2 Supor	1.2 ME	15:25:00	18:25:00	507	343	319
AE1819	2018-07-05	1.2-5 µm	1.2 ME	5 PC	15:25:00	18:25:00	507	343	319
AE1819	2018-07-05	5-20 µm	5 PC	20 Nitex	15:25:00	18:25:00	507	343	319
AE1819	2018-07-05	>20 µm	20 Nitex	n/a	15:25:00	18:25:00	507	343	319
AE1819	2018-07-05	0.2-1.2 µm	0.2 Supor	1.2 ME	15:25:00	18:25:00	250	n/a	155
AE1819	2018-07-05	1.2-5 µm	1.2 ME	5 PC	15:25:00	18:25:00	250	n/a	155
AE1819	2018-07-05	5-20 µm	5 PC	20 Nitex	15:25:00	18:25:00	250	n/a	155
AE1819	2018-07-05	>20 µm	20 Nitex	n/a	15:25:00	18:25:00	250	n/a	155
AE1819	2018-07-06	0.2-1.2 µm	0.2 Supor	1.2 ME	06:00:00	08:30:00	500	n/a	148
AE1819	2018-07-06	1.2-5 µm	1.2 ME	5 PC	06:00:00	08:30:00	500	n/a	148
AE1819	2018-07-06	5-20 µm	5 PC	20 Nitex	06:00:00	08:30:00	500	n/a	148
AE1819	2018-07-06	>20 µm	20 Nitex	n/a	06:00:00	08:30:00	500	n/a	148
AE1819	2018-07-06	0.2-1.2 µm	0.2 Supor	1.2 ME	06:00:00	08:30:00	295	n/a	139
AE1819	2018-07-06	1.2-5 µm	1.2 ME	5 PC	06:00:00	08:30:00	295	n/a	139
AE1819	2018-07-06	5-20 µm	5 PC	20 Nitex	06:00:00	08:30:00	295	n/a	139
AE1819	2018-07-06	>20 µm	20 Nitex	n/a	06:00:00	08:30:00	295	n/a	139
